# Supplementary material for: Interventions Provided by Physiotherapists to Prevent Complications After Major Gastrointestinal Cancer Surgery: A Systematic Review and Meta-Analysis
Source: Cancers (Basel). 2025 Feb 17;17(4):676. doi: 10.3390/cancers17040676 (PMC11853706; doi:10.3390/cancers17040676)
Supplement: Supplementary file 1 [file cancers-17-00676-s001.zip]

Archive with 3 entries (3 files):
- Cancers Manuscript PRISMA_2020_checklist.pdf
- SR supplementary excluded studies V2 SW.pdf
- SR Supplementary material V2 SW.pdf
